# Supplementary material for: Revealing the Intrinsic Correlation between Cu Scales and Free Radical Chain Reactions in the Regulation of Catalytic Behaviour
Source: Molecules. 2024 Oct 3;29(19):4690. doi: 10.3390/molecules29194690 (PMC11477528; doi:10.3390/molecules29194690)
Supplement: Supplementary file 1 [file molecules-29-04690-s001.zip]

Archive with 1 entries (1 files):
- molecules-3167103-supplementary.pdf
